# Supplementary material for: Prevalence and risk of occurrence of visible birth defects in mining areas in South Kivu: A hospital-based cross-sectional study
Source: PLoS One. 2024 Oct 7;19(10):e0309004. doi: 10.1371/journal.pone.0309004 (PMC11457993; doi:10.1371/journal.pone.0309004)
Supplement: S1 File — This table provides detailed monthly birth statistics and the total number of birth defects for each study site. (XLSX) [file pone.0309004.s003.xlsx]

## Sheet: Naissances par Hopital
	Number of births per hospital
	Katana Health Zone Fumulac GRH	Normal	Normal	Normal	Normal	Normal	Normal
	Month	2016	2017	2018	2019	2020	2021
1	January	138	145	113	110	102	117
2	February	133	154	109	125	96	104
3	March	156	171	137	129	117	114
4	April	154	147	125	125	75	131
5	May	161	175	143	116	98	121
6	June	143	159	125	112	115	105
7	July	167	126	134	119	89	104
8	August	149	127	92	116	95	103
9	September	161	138	111	127	93
10	October	161	137	106	129	122
11	November	138	115	101	89	99
12	December	149	141	110	77	98
	Total	1810	1735	1406	1374	1199	899
	Total normal births	8423
	Total births with congenital malformations (CM)	24
	Overall total	8447
	Mwana Health Zone Ifendula-Luhwinja GRH	Normal	Normal	Normal	Normal	Normal	Normal
	Month	2016	2017	2018	2019	2020	2021
1	January	82	94	67	66	87	82
2	February	85	96	88	92	93	97
3	March	94	98	86	101	76	80
4	April	95	90	91	98	85	70
5	May	88	76	69	77	85	81
6	June	90	82	93	94	99	69
7	July	93	96	94	83	73	96
8	August	78	91	88	73	87	82
9	September	93	99	81	72	76
10	October	71	84	70	91	97
11	November	68	98	73	76	96
12	December	99	92	85	85	92
	Total	1036	1096	985	1008	1046	657
	Total normal births	5828
	Total births with congenital malformations (CM)	22
	Overall total	5850
	Kadutu Health Zone HPGRB
	Month	2016	2017	2018	2019	2020	2021
1	January	178	166	188	222	179	178
2	February	166	198	179	207	191	169
3	March	199	187	210	197	184	192
4	April	188	190	187	179	139	144
5	May	196	196	211	199	147	144
6	June	169	208	211	219	155	140
7	July	210	186	197	199	175	132
8	August	195	199	221	209	189	141
9	September	192	196	198	218	199
10	October	188	195	177	201	178
11	November	201	220	162	196	177
12	December	211	199	206	211	189
	Total	2293	2340	2347	2457	2102	1240
	Total normal births	12779
	Total births with congenital malformations (CM)	55
	Overall total	12834
	Walungu Health Fski/Walungu	Normal	Normal	Normal	Normal	Normal	Normal
	Month	2016	2017	2018	2019	2020	2021
1	January	150	218	182	181	106	139
2	February	195	176	168	215	108	153
3	March	188	211	154	230	116	147
4	April	205	242	122	250	130	139
5	May	215	260	214	243	167	175
6	June	198	241	192	225	146	174
7	July	200	225	203	199	165	138
8	August	210	193	206	195	145	152
9	September	198	240	227	208	164
10	October	210	210	188	182	131
11	November	199	190	200	145	132
12	December	188	164	206	108	128
	Total	2356	2570	2262	2381	1638	1217
	Total normal births	12424
	Total births with congenital malformations (CM)	27
	Overall total	12451
	ZONE DE SANTE DE IBANDA HGR PANZI	Normal	Normal	Normal	Normal	Normal	Normal
	Month	2016	2017	2018	2019	2020	2021
1	January	247	225	257	275	219	223
2	February	210	270	231	257	241	209
3	March	215	285	265	277	279	285
4	April	223	251	267	281	208	283
5	May	225	319	276	338	265	278
6	June	195	272	251	251	183	254
7	July	249	265	275	257	201	284
8	August	251	269	256	282	225	239
9	September	262	301	271	287	226
10	October	252	288	281	263	256
11	November	247	243	250	217	240
12	December	214	251	285	225	257
	Total	2790	3239	3165	3210	2800	2055
	Total normal births	17259
	Total births with congenital malformations (CM)	59
	Overall total	17318
	Mumbumbano Health Zone Mumbumbano GRH	Normal	Normal	Normal	Normal	Normal	Normal
	Month	2016	2017	2018	2019	2020	2021
1	January	91	89	98	93	99	92
2	February	88	73	93	89	76	99
3	March	96	96	82	78	79	92
4	April	98	99	69	75	85	88
5	May	104	85	78	79	81	74
6	June	101	96	90	97	86	77
7	July	94	93	75	68	79	90
8	August	87	88	68	92	83	98
9	September	98	83	79	84	91
10	October	77	78	91	73	94
11	November	69	65	99	84	66
12	December	103	97	94	98	95
	Total	1106	1042	1016	1010	1014	710
	Total normal births	5898
	Total births with congenital malformations (CM)	38
	Overall total	5936
	Mwenga Health Zone Mwenga GRH	Normal	Normal	Normal	Normal	Normal	Normal
	Month	2016	2017	2018	2019	2020	2021
1	January	37	39	31	40	27	47
2	February	32	44	24	35	34	44
3	March	31	58	20	42	47	52
4	April	44	59	30	70	50	45
5	May	41	45	33	50	44	39
6	June	44	34	26	56	40	43
7	July	32	39	22	23	36	46
8	August	39	39	21	21	31	44
9	September	41	48	28	27	46
10	October	41	38	31	34	41
11	November	46	35	30	31	38
12	December	50	28	29	26	44
	Total	478	506	325	455	478	360
	Total normal births	2602
	Total births with congenital malformations (CM)	36
	Overall total	2638
