# Supplementary material for: Prevalence and risk of occurrence of visible birth defects in mining areas in South Kivu: A hospital-based cross-sectional study
Source: PLoS One. 2024 Oct 7;19(10):e0309004. doi: 10.1371/journal.pone.0309004 (PMC11457993; doi:10.1371/journal.pone.0309004)
Supplement: S2 File — This file contains all the deidentified raw data for visual birth defects. (XLSX) [file pone.0309004.s004.xlsx]

## Sheet: Sheet1
Health Zone	HGR	Gender	Gestational age	Birth weight (kgs)	Congenital malformation	System	Nature	Type	Mining
Walungu	Rural	Male	>= 37 weeks	3	Yes	Gastrointestinal system and abdominal wall	Omphalocele	Major	No
Walungu	Rural	Female	>= 37 weeks	2.8	Yes	Polymalformation	Omphalocele and Upper limbs agenesis	Major	No
Walungu	Rural	Male	>= 37 weeks	3.2	Yes	Central Nervous System	Hydrocephalus	Major	No
Walungu	Rural	Male	>= 37 weeks	2.8	Yes	Central Nervous System	Hydrocephalus	Major	No
Walungu	Rural	Female	< 37 weeks	2	Yes	Face	Orofacial clefts	Minor	No
Walungu	Rural	Male	>= 37 weeks	2.6	Yes	Musculoskeletal system	Polydactyly	Minor	No
Walungu	Rural	Male	>= 37 weeks	3.9	Yes	Musculoskeletal system	Club foot	Minor	No
Walungu	Rural	Male	< 37 weeks	2.7	Yes	Central Nervous System	Anencephaly	Major	No
Walungu	Rural	Male	>= 37 weeks	3.4	Yes	Musculoskeletal system	Club foot	Minor	No
Walungu	Rural	Female	>= 37 weeks	2.8	Yes	Musculoskeletal system	Polydactyly	Minor	No
Walungu	Rural	Female	>= 37 weeks	2.8	Yes	Face	Orofacial clefts	Minor	No
Walungu	Rural	Female	< 37 weeks	2.4	Yes	Central Nervous System	Hydrocephalus	Major	No
Walungu	Rural	Male	< 37 weeks	2.4	Yes	Central Nervous System	Anencephaly	Major	No
Walungu	Rural	Male	>= 37 weeks	1.6	Yes	Central Nervous System	Hydrocephalus	Major	No
Walungu	Rural	Male	>= 37 weeks	2.9	Yes	Polymalformation	Club foot and Polydactyly	Minor	No
Walungu	Rural	Female	>= 37 weeks	2.7	Yes	Polymalformation	Club foot and Laparoschisis	Major	No
Walungu	Rural	Female	>= 37 weeks	3.5	Yes	Musculoskeletal system	Polydactyly	Minor	No
Walungu	Rural	Female	>= 37 weeks	2	Yes	Gastrointestinal system and abdominal wall	Anorectal malformation	Major	No
Walungu	Rural	Male	>= 37 weeks	3	Yes	Face	Orofacial clefts	Minor	No
Walungu	Rural	Female	< 37 weeks	2.2	Yes	Musculoskeletal system	Upper limbs agenesis	Minor	No
Walungu	Rural	Male	>= 37 weeks	2.7	Yes	Central Nervous System	Hydrocephalus	Major	No
Walungu	Rural	Male	>= 37 weeks	2.7	Yes	Face	Orofacial clefts	Major	No
Walungu	Rural	Female	>= 37 weeks	2.8	Yes	Polymalformation	Club foot and Polydactyly	Major	No
Walungu	Rural	Female	>= 37 weeks	3.7	Yes	Polymalformation	Spina bifida and Club foot	Major	No
Walungu	Rural	Male	>= 37 weeks	2.8	Yes	Musculoskeletal system	Polydactyly	Minor	No
Walungu	Rural	Female	< 37 weeks	2.7	Yes	Central Nervous System	Hydrocephalus	Major	No
Walungu	Rural	Male	>= 37 weeks	3	Yes	Musculoskeletal system	Polydactyly	Minor	No
Katana	Rural	Female	>= 37 weeks	3	Yes	Musculoskeletal system	Club foot	Minor	No
Katana	Rural	Female	>= 37 weeks	2.8	Yes	Polymalformation	Club foot and Upper limbs agenesis	Minor	No
Katana	Rural	Male	>= 37 weeks	4.2	Yes	Central Nervous System	Hydrocephalus	Major	No
Katana	Rural	Male	>= 37 weeks	3.6	Yes	Musculoskeletal system	Club foot	Minor	No
Katana	Rural	Female	>= 37 weeks	1.7	Yes	Musculoskeletal system	Polydactyly	Minor	No
Katana	Rural	Male	>= 37 weeks	3.2	Yes	Central Nervous System	Spina Bifida	Major	No
Katana	Rural	Female	>= 37 weeks	2	Yes	Central Nervous System	Hydrocephalus	Major	No
Katana	Rural	Male	>= 37 weeks	3	Yes	Polymalformation	Spina bifida and Club foot	Major	No
Katana	Rural	Female	>= 37 weeks	2.8	Yes	Face	Orofacial clefts	Minor	Yes
Katana	Rural	Male	>= 37 weeks	1.7	Yes	Musculoskeletal system	Upper limbs agenesis	Major	No
Katana	Rural	Female	>= 37 weeks	3.6	Yes	Face	Orofacial clefts	Major	No
Katana	Rural	Female	>= 37 weeks	3.4	Yes	Face	Orofacial clefts	Minor	No
Katana	Rural	Female	>= 37 weeks	3.6	Yes	Musculoskeletal system	Club foot	Minor	No
Katana	Rural	Female	>= 37 weeks	2.3	Yes	Musculoskeletal system	Club foot	Minor	No
Katana	Rural	Male	>= 37 weeks	3.2	Yes	Musculoskeletal system	Upper limbs agenesis	Minor	No
Katana	Rural	Female	>= 37 weeks	4	Yes	Face	Orofacial clefts	Minor	Yes
Katana	Rural	Female	>= 37 weeks	2.5	Yes	Polymalformation	Omphalocele and Spina bifida	Major	No
Katana	Rural	Male	>= 37 weeks	3.8	Yes	Musculoskeletal system	Upper limbs agenesis	Major	Yes
Katana	Rural	Male	>= 37 weeks	3.3	Yes	Face	Orofacial clefts	Minor	No
Katana	Rural	Male	>= 37 weeks	2.7	Yes	Musculoskeletal system	Upper limbs agenesis	Minor	No
Katana	Rural	Female	>= 37 weeks	1.7	Yes	Genitourinary system	Ambiguous genitalia	Major	No
Katana	Rural	Female	>= 37 weeks	2.7	Yes	Musculoskeletal system	Polydactyly	Minor	No
Katana	Rural	Male	>= 37 weeks	3.2	Yes	Musculoskeletal system	Club foot	Major	No
Katana	Rural	Female	>= 37 weeks	3.3	Yes	Musculoskeletal system	Polydactyly	Minor	No
Mwana	Rural	Male	>= 37 weeks	3.2	Yes	Central Nervous System	Spina Bifida	Major	Yes
Mwana	Rural	Male	>= 37 weeks	3.5	Yes	Musculoskeletal system	Club foot	Minor	Yes
Mwana	Rural	Male	>= 37 weeks	3.3	Yes	Face	Orofacial clefts	Minor	Yes
Mwana	Rural	Male	>= 37 weeks	2.9	Yes	Polymalformation	Hydrocephalus and Spina bifida	Major	Yes
Mwana	Rural	Male	>= 37 weeks	3.5	Yes	Musculoskeletal system	Polydactyly	Minor	Yes
Mwana	Rural	Female	>= 37 weeks	3	Yes	Musculoskeletal system	Club foot	Minor	Yes
Mwana	Rural	Male	>= 37 weeks	3	Yes	Face	Orofacial clefts	Minor	Yes
Mwana	Rural	Male	>= 37 weeks	2.8	Yes	Central Nervous System	Hydrocephalus	Major	Yes
Mwana	Rural	Male	>= 37 weeks	3.2	Yes	Face	Orofacial clefts	Minor	Yes
Mwana	Rural	Female	>= 37 weeks	2.8	Yes	Musculoskeletal system	Club foot	Minor	Yes
Mwana	Rural	Female	>= 37 weeks	2.8	Yes	Musculoskeletal system	Club foot	Minor	Yes
Mwana	Rural	Female	>= 37 weeks	3	Yes	Gastrointestinal system and abdominal wall	Anorectal malformation	Major	Yes
Mwana	Rural	Male	>= 37 weeks	3.1	Yes	Central Nervous System	Hydrocephalus	Major	Yes
Mwana	Rural	Female	>= 37 weeks	1.6	Yes	Polymalformation	Orofacial clefts and polydactyly	Minor	Yes
Mwana	Rural	Female	>= 37 weeks	2.9	Yes	Gastrointestinal system and abdominal wall	Omphalocele	Major	Yes
Mwana	Rural	Female	>= 37 weeks	3.3	Yes	Genitourinary system	Ambiguous genitalia	Major	Yes
Mwana	Rural	Male	>= 37 weeks	2.3	Yes	Musculoskeletal system	Polydactyly	Major	Yes
Mwana	Rural	Female	>= 37 weeks	3.4	Yes	Central Nervous System	Hydrocephalus	Major	Yes
Mwana	Rural	Female	>= 37 weeks	3.2	Yes	Gastrointestinal system and abdominal wall	Anorectal malformation	Major	Yes
Mwana	Rural	Male	>= 37 weeks	1.8	Yes	Polymalformation	Spina bifida and Club foot	Major	Yes
Mwana	Rural	Male	>= 37 weeks	2	Yes	Face	Anophthalmia	Major	Yes
Mwana	Rural	Male	>= 37 weeks	3.5	Yes	Face	Orofacial clefts	Minor	Yes
Mumbumbano	Rural	Female	>= 37 weeks	2.9	Yes	Polymalformation	Omphalocele and Spina bifida	Major	Yes
Mumbumbano	Rural	Female	>= 37 weeks	3.2	Yes	Genitourinary system	Bladder exstrophy	Major	Yes
Mumbumbano	Rural	Female	>= 37 weeks	2.1	Yes	Polymalformation	Spina bifida and Club foot	Major	Yes
Mumbumbano	Rural	Female	>= 37 weeks	2.8	Yes	Gastrointestinal system and abdominal wall	Laparoschisis	Major	Yes
Mumbumbano	Rural	Male	< 37 weeks	2.5	Yes	Gastrointestinal system and abdominal wall	Omphalocele	Major	Yes
Mumbumbano	Rural	Female	>= 37 weeks	2	Yes	Polymalformation	Spina bifida and Club foot	Major	Yes
Mumbumbano	Rural	Male	>= 37 weeks	1.5	Yes	Musculoskeletal system	Upper limbs agenesis	Major	Yes
Mumbumbano	Rural	Female	>= 37 weeks	2.6	Yes	Central Nervous System	Spina Bifida	Major	Yes
Mumbumbano	Rural	Male	>= 37 weeks	2.4	Yes	Face	Orofacial clefts	Minor	Yes
Mumbumbano	Rural	Male	>= 37 weeks	3.1	Yes	Central Nervous System	Hydrocephalus	Major	Yes
Mumbumbano	Rural	Female	>= 37 weeks	3.4	Yes	Musculoskeletal system	Polydactyly	Minor	Yes
Mumbumbano	Rural	Male	>= 37 weeks	3.4	Yes	Genitourinary system	Ambiguous genitalia	Major	Yes
Mumbumbano	Rural	Male	>= 37 weeks	2.8	Yes	Gastrointestinal system and abdominal wall	Anorectal malformation	Major	Yes
Mumbumbano	Rural	Male	>= 37 weeks	2.9	Yes	Musculoskeletal system	Club foot	Minor	Yes
Mumbumbano	Rural	Female	>= 37 weeks	3.3	Yes	Face	Mandibular agenesis	Major	Yes
Mumbumbano	Rural	Male	>= 37 weeks	2.8	Yes	Musculoskeletal system	Club foot	Minor	Yes
Mumbumbano	Rural	Male	>= 37 weeks	3.8	Yes	Face	Orofacial clefts	Minor	Yes
Mumbumbano	Rural	Male	>= 37 weeks	4.2	Yes	Musculoskeletal system	Club foot	Minor	Yes
Mumbumbano	Rural	Female	>= 37 weeks	2.1	Yes	Central Nervous System	Hydrocephalus	Major	Yes
Mumbumbano	Rural	Male	>= 37 weeks	2.2	Yes	Gastrointestinal system and abdominal wall	Laparoschisis	Major	Yes
Mumbumbano	Rural	Female	>= 37 weeks	2.9	Yes	Central Nervous System	Hydrocephalus	Major	Yes
Mumbumbano	Rural	Male	>= 37 weeks	3.3	Yes	Musculoskeletal system	Club foot	Minor	Yes
Mumbumbano	Rural	Female	< 37 weeks	1.9	Yes	Face	Orofacial clefts	Minor	Yes
Mumbumbano	Rural	Female	>= 37 weeks	2.5	Yes	Musculoskeletal system	Club foot	Minor	Yes
Mumbumbano	Rural	Female	>= 37 weeks	2.3	Yes	Musculoskeletal system	Polydactyly	Minor	Yes
Mumbumbano	Rural	Male	>= 37 weeks	3.3	Yes	Central Nervous System	Spina Bifida	Major	Yes
Mumbumbano	Rural	Male	>= 37 weeks	3.3	Yes	Gastrointestinal system and abdominal wall	Anorectal malformation	Major	Yes
Mumbumbano	Rural	Male	>= 37 weeks	3.5	Yes	Genitourinary system	Ambiguous genitalia	Major	Yes
Mumbumbano	Rural	Female	>= 37 weeks	3.2	Yes	Face	Orofacial clefts	Minor	Yes
Mumbumbano	Rural	Female	>= 37 weeks	3.5	Yes	Face	Orofacial clefts	Minor	Yes
Mumbumbano	Rural	Female	>= 37 weeks	2.4	Yes	Polymalformation	Spina bifida and Club foot	Major	Yes
Mumbumbano	Rural	Female	>= 37 weeks	3.1	Yes	Musculoskeletal system	Upper limbs agenesis	Minor	Yes
Mumbumbano	Rural	Female	>= 37 weeks	3.3	Yes	Musculoskeletal system	Club foot	Minor	Yes
Mumbumbano	Rural	Female	>= 37 weeks	3.5	Yes	Musculoskeletal system	Club foot	Minor	Yes
Mumbumbano	Rural	Male	>= 37 weeks	1.9	Yes	Gastrointestinal system and abdominal wall	Anorectal malformation	Major	Yes
Mumbumbano	Rural	Female	>= 37 weeks	2.2	Yes	Polymalformation	Spina bifida and Club foot	Major	Yes
Mumbumbano	Rural	Male	>= 37 weeks	3.6	Yes	Musculoskeletal system	Club foot	Minor	Yes
Mumbumbano	Rural	Male	>= 37 weeks	2.3	Yes	Gastrointestinal system and abdominal wall	Anorectal malformation	Major	Yes
Mwenga	Rural	Male	>= 37 weeks	3.4	Yes	Musculoskeletal system	Polydactyly	Minor	Yes
Mwenga	Rural	Female	>= 37 weeks	3.8	Yes	Gastrointestinal system and abdominal wall	Anorectal malformation	Major	Yes
Mwenga	Rural	Female	>= 37 weeks	3.5	Yes	Musculoskeletal system	Polydactyly	Minor	Yes
Mwenga	Rural	Female	< 37 weeks	2.5	Yes	Gastrointestinal system and abdominal wall	Anorectal malformation	Major	Yes
Mwenga	Rural	Female	>= 37 weeks	2.7	Yes	Musculoskeletal system	Polydactyly	Minor	Yes
Mwenga	Rural	Female	>= 37 weeks	3	Yes	Musculoskeletal system	Club foot	Minor	Yes
Mwenga	Rural	Male	>= 37 weeks	5	Yes	Central Nervous System	Hydrocephalus	Major	Yes
Mwenga	Rural	Female	>= 37 weeks	3	Yes	Gastrointestinal system and abdominal wall	Laparoschisis	Major	Yes
Mwenga	Rural	Female	>= 37 weeks	3.2	Yes	Central Nervous System	Spina Bifida	Major	Yes
Mwenga	Rural	Male	< 37 weeks	1.8	Yes	Gastrointestinal system and abdominal wall	Anorectal malformation	Major	Yes
Mwenga	Rural	Male	>= 37 weeks	2.8	Yes	Face	Mandibular agenesis	Minor	Yes
Mwenga	Rural	Male	>= 37 weeks	2.5	Yes	Polymalformation	Spina bifida and Club foot	Major	Yes
Mwenga	Rural	Male	>= 37 weeks	3.5	Yes	Central Nervous System	Spina Bifida	Major	Yes
Mwenga	Rural	Female	>= 37 weeks	2.4	Yes	Musculoskeletal system	Club foot	Minor	Yes
Mwenga	Rural	Male	>= 37 weeks	2.7	Yes	Musculoskeletal system	Upper limbs agenesis	Minor	Yes
Mwenga	Rural	Male	>= 37 weeks	3	Yes	Gastrointestinal system and abdominal wall	Omphalocele	Major	Yes
Mwenga	Rural	Female	>= 37 weeks	2	Yes	Gastrointestinal system and abdominal wall	Anorectal malformation	Major	Yes
Mwenga	Rural	Male	>= 37 weeks	1.8	Yes	Face	Orofacial clefts	Minor	Yes
Mwenga	Rural	Male	>= 37 weeks	3.2	Yes	Face	Orofacial clefts	Minor	Yes
Mwenga	Rural	Female	>= 37 weeks	3.2	Yes	Polymalformation	Omphalocele and Upper limbs agenesis	Major	Yes
Mwenga	Rural	Male	>= 37 weeks	3	Yes	Gastrointestinal system and abdominal wall	Anorectal malformation	Major	Yes
Mwenga	Rural	Male	< 37 weeks	1.9	Yes	Central Nervous System	Hydrocephalus	Major	Yes
Mwenga	Rural	Female	>= 37 weeks	3	Yes	Gastrointestinal system and abdominal wall	Anorectal malformation	Minor	Yes
Mwenga	Rural	Female		3	Yes	Polymalformation	Spina Bifida	Major	Yes
Mwenga	Rural	Male	>= 37 weeks	3	Yes	Central Nervous System	Spina Bifida	Major	Yes
Mwenga	Rural	Female	>= 37 weeks	2.3	Yes	Gastrointestinal system and abdominal wall	Anorectal malformation	Major	Yes
Mwenga	Rural	Female	>= 37 weeks	3.5	Yes	Central Nervous System	Spina Bifida	Major	Yes
Mwenga	Rural	Female	< 37 weeks	1	Yes	Central Nervous System	Spina Bifida	Major	Yes
Mwenga	Rural	Female	>= 37 weeks	3.4	Yes	Gastrointestinal system and abdominal wall	Omphalocele	Major	Yes
Mwenga	Rural	Male	>= 37 weeks	3	Yes	Gastrointestinal system and abdominal wall	Anorectal malformation	Major	Yes
Mwenga	Rural	Male	>= 37 weeks	3.4	Yes	Gastrointestinal system and abdominal wall	Agenesis of rectus abdominis	Major	Yes
Mwenga	Rural	Male	>= 37 weeks	3	Yes	Gastrointestinal system and abdominal wall	Anorectal malformation	Major	Yes
Mwenga	Rural	Male	>= 37 weeks	2.8	Yes	Central Nervous System	Hydrocephalus	Major	Yes
Mwenga	Rural	Male	>= 37 weeks	3.2	Yes	Gastrointestinal system and abdominal wall	Anorectal malformation	Major	Yes
Mwenga	Rural	Female	>= 37 weeks	2.8	Yes	Gastrointestinal system and abdominal wall	Anorectal malformation	Major	Yes
Mwenga	Rural	Male	>= 37 weeks	3.1	Yes	Central Nervous System	Spina Bifida	Major	Yes
Ibanda	Urban	Male	< 37 weeks	1.6	Yes	Polymalformation	Club foot and Polydactyly	Major	No
Ibanda	Urban	Male	< 37 weeks	1.5	Yes	Face	Orofacial clefts	Minor	No
Ibanda	Urban	Male	< 37 weeks	1.1	Yes	Central Nervous System	Anencephaly	Major	No
Ibanda	Urban	Female	< 37 weeks	1.3	Yes	Musculoskeletal system	Genu recurvatum	Major	No
Ibanda	Urban	Male	>= 37 weeks	2.5	Yes	Gastrointestinal system and abdominal wall	Anorectal malformation	Major	No
Ibanda	Urban	Female	>= 37 weeks	3.1	Yes	Polymalformation	Club foot and Polydactyly	Minor	No
Ibanda	Urban	Male	< 37 weeks	1	Yes	Polymalformation	Orofacial clefts and Club foot	Major	No
Ibanda	Urban	Female	< 37 weeks	2.1	Yes	Musculoskeletal system	Polydactyly	Minor	No
Ibanda	Urban	Male	>= 37 weeks	3.3	Yes	Gastrointestinal system and abdominal wall	Omphalocele	Major	No
Ibanda	Urban	Female	>= 37 weeks	3.2	Yes	Musculoskeletal system	Polydactyly	Minor	No
Ibanda	Urban	Female	< 37 weeks	1.9	Yes	Gastrointestinal system and abdominal wall	Anorectal malformation	Major	No
Ibanda	Urban	Male	>= 37 weeks	3	Yes	Face	Orofacial clefts	Major	No
Ibanda	Urban	Male	< 37 weeks	1.8	Yes	Musculoskeletal system	Polydactyly	Minor	No
Ibanda	Urban	Male	< 37 weeks	2.3	Yes	Central Nervous System	Spina Bifida	Major	No
Ibanda	Urban	Female	< 37 weeks	1.9	Yes	Gastrointestinal system and abdominal wall	Laparoschisis	Major	No
Ibanda	Urban	Male	>= 37 weeks	3.3	Yes	Polymalformation	Club foot and Ambiguous genitalia	Major	No
Ibanda	Urban	Male	>= 37 weeks	3.2	Yes	Polymalformation	Club foot and Polydactyly	Major	No
Ibanda	Urban	Male	>= 37 weeks	5.4	Yes	Polymalformation	Orofacial clefts and Club foot	Major	No
Ibanda	Urban	Male	>= 37 weeks	2.3	Yes	Face	Orofacial clefts	Minor	No
Ibanda	Urban	Male	>= 37 weeks	3.9	Yes	Gastrointestinal system and abdominal wall	Omphalocele	Major	No
Ibanda	Urban	Male	>= 37 weeks	2.4	Yes	Musculoskeletal system	Polydactyly	Minor	No
Ibanda	Urban	Female	< 37 weeks	1.8	Yes	Face	Orofacial clefts	Major	No
Ibanda	Urban	Female	< 37 weeks	1.5	Yes	Central Nervous System	Anencephaly	Major	No
Ibanda	Urban	Female	< 37 weeks	1.7	Yes	Gastrointestinal system and abdominal wall	Omphalocele	Major	No
Ibanda	Urban	Male	< 37 weeks	1	Yes	Central Nervous System	Spina Bifida	Major	No
Ibanda	Urban	Male	>= 37 weeks	3.3	Yes	Polymalformation	Omphalocele and Spina bifida	Major	No
Ibanda	Urban	Male	>= 37 weeks	3.2	Yes	Gastrointestinal system and abdominal wall	Omphalocele	Major	No
Ibanda	Urban	Female	>= 37 weeks	3.5	Yes	Face	Orofacial clefts	Minor	No
Ibanda	Urban	Female	>= 37 weeks	3.2	Yes	Musculoskeletal system	Club foot	Major	No
Ibanda	Urban	Male	>= 37 weeks	2.9	Yes	Central Nervous System	Hydrocephalus	Major	No
Ibanda	Urban	Male	< 37 weeks	1.5	Yes	Polymalformation	Omphalocele and Orofacial	Major	No
Ibanda	Urban	Female	< 37 weeks	1.1	Yes	Central Nervous System	Spina Bifida	Major	No
Ibanda	Urban	Female	>= 37 weeks	1.1	Yes	Gastrointestinal system and abdominal wall	Omphalocele	Major	No
Ibanda	Urban	Female	< 37 weeks	1.6	Yes	Genitourinary system	Ambiguous genitalia	Major	No
Ibanda	Urban	Female	>= 37 weeks	3.4	Yes	Musculoskeletal system	Polydactyly	Minor	No
Ibanda	Urban	Female	< 37 weeks	1.2	Yes	Central Nervous System	Anencephaly	Major	No
Ibanda	Urban	Male	< 37 weeks	2.4	Yes	Central Nervous System	Anencephaly	Major	No
Ibanda	Urban	Female	< 37 weeks	1.7	Yes	Central Nervous System	Spina Bifida	Major	No
Ibanda	Urban	Male	>= 37 weeks	2.4	Yes	Gastrointestinal system and abdominal wall	Omphalocele	Major	No
Ibanda	Urban	Male	>= 37 weeks	2.8	Yes	Polymalformation	Omphalocele and Orofacial	Major	No
Ibanda	Urban	Female	>= 37 weeks	2	Yes	Polymalformation	Ambiguous genitalia and Anencephaly	Major	No
Ibanda	Urban	Female	>= 37 weeks	1.5	Yes	Central Nervous System	Anencephaly	Major	No
Ibanda	Urban	Male	< 37 weeks	2.8	Yes	Face	Orofacial clefts	Minor	No
Ibanda	Urban	Female	< 37 weeks	1.7	Yes	Musculoskeletal system	Polydactyly	Minor	No
Ibanda	Urban	Male	< 37 weeks	1.7	Yes	Polymalformation	Orofacial clefts and Club foot	Major	No
Ibanda	Urban	Male	>= 37 weeks	3.2	Yes	Central Nervous System	Spina Bifida	Major	No
Ibanda	Urban		< 37 weeks	0.5	Yes	Central Nervous System	Anencephaly	Major	No
Ibanda	Urban	Female	< 37 weeks	1	Yes	Polymalformation	Omphalocele and Ambiguous genitalia	Major	No
Ibanda	Urban	Female	>= 37 weeks	3.8	Yes	Polymalformation	Orofacial clefts and Club foot	Major	No
Ibanda	Urban	Female	< 37 weeks	2.7	Yes	Gastrointestinal system and abdominal wall	Omphalocele	Major	No
Ibanda	Urban	Female	< 37 weeks	1.3	Yes	Musculoskeletal system	Polydactyly	Minor	No
Ibanda	Urban	Male	< 37 weeks	0.9	Yes	Musculoskeletal system	Amniotic band syndrome (constriction ring syndrome)	Major	No
Ibanda	Urban	Male	< 37 weeks	1.5	Yes	Gastrointestinal system and abdominal wall	Omphalocele	Major	No
Ibanda	Urban	Male	>= 37 weeks	3.6	Yes	Polymalformation	Omphalocele, Orofacial clefts, and Club foot	Major	No
Ibanda	Urban	Female	>= 37 weeks	2.2	Yes	Gastrointestinal system and abdominal wall	Anorectal malformation	Major	No
Ibanda	Urban	Female	>= 37 weeks	2.4	Yes	Gastrointestinal system and abdominal wall	Anorectal malformation	Major	No
Ibanda	Urban	Male	>= 37 weeks	3.1	Yes	Central Nervous System	Hydrocephalus	Major	No
Ibanda	Urban	Female	>= 37 weeks	3	Yes	Musculoskeletal system	Polydactyly	Minor	No
Ibanda	Urban	Female	< 37 weeks	1.7	Yes	Gastrointestinal system and abdominal wall	Omphalocele	Major	No
Kadutu	Urban	Female	>= 37 weeks	3	Yes	Gastrointestinal system and abdominal wall	Anorectal malformation	Major	No
Kadutu	Urban	Female	< 37 weeks	2	Yes	Gastrointestinal system and abdominal wall	Omphalocele	Major	No
Kadutu	Urban	Male	< 37 weeks	2.2	Yes	Musculoskeletal system	Club foot	Major	No
Kadutu	Urban	Male	>= 37 weeks	2.9	Yes	Polymalformation	Hydrocephalus and Spina bifida	Major	No
Kadutu	Urban	Male	>= 37 weeks	3.5	Yes	Musculoskeletal system	Polydactyly	Minor	No
Kadutu	Urban	Male	>= 37 weeks	4.2	Yes	Central Nervous System	Hydrocephalus	Major	No
Kadutu	Urban	Female	>= 37 weeks	3	Yes	Musculoskeletal system	Club foot	Minor	No
Kadutu	Urban	Male	>= 37 weeks	3	Yes	Face	Orofacial clefts	Major	No
Kadutu	Urban	Male	>= 37 weeks	2.8	Yes	Central Nervous System	Hydrocephalus	Major	No
Kadutu	Urban	Male	>= 37 weeks	3.2	Yes	Face	Orofacial clefts	Major	No
Kadutu	Urban	Male	>= 37 weeks	3.5	Yes	Musculoskeletal system	Polydactyly	Minor	No
Kadutu	Urban	Male	>= 37 weeks	3	Yes	Central Nervous System	Spina Bifida	Major	No
Kadutu	Urban	Female	>= 37 weeks	3.5	Yes	Musculoskeletal system	Polydactyly	Minor	No
Kadutu	Urban	Male	>= 37 weeks	2.8	Yes	Musculoskeletal system	Club foot	Minor	No
Kadutu	Urban	Male	< 37 weeks	3.2	Yes	Polymalformation	Hydrocephalus and Spina bifida	Major	No
Kadutu	Urban	Male	>= 37 weeks	3.8	Yes	Musculoskeletal system	Polydactyly	Minor	No
Kadutu	Urban	Female	>= 37 weeks	2.5	Yes	Central Nervous System	Spina Bifida	Major	No
Kadutu	Urban	Male	< 37 weeks	1	Yes	Central Nervous System	Spina Bifida	Major	No
Kadutu	Urban	Female	< 37 weeks	2.4	Yes	Face	Orofacial clefts	Major	No
Kadutu	Urban	Male	< 37 weeks	1.9	Yes	Face	Orofacial clefts	Major	No
Kadutu	Urban	Male	>= 37 weeks	2.8	Yes	Central Nervous System	Hydrocephalus	Major	No
Kadutu	Urban	Female	>= 37 weeks	2.7	Yes	Gastrointestinal system and abdominal wall	Anorectal malformation	Major	No
Kadutu	Urban	Female	>= 37 weeks	4.7	Yes	Central Nervous System	Spina Bifida	Major	No
Kadutu	Urban	Male	< 37 weeks	2.8	Yes	Gastrointestinal system and abdominal wall	Laparoschisis	Major	No
Kadutu	Urban	Female	>= 37 weeks	3.3	Yes	Musculoskeletal system	Polydactyly	Minor	No
Kadutu	Urban	Female	>= 37 weeks	2.1	Yes	Musculoskeletal system	Club foot	Minor	No
Kadutu	Urban	Male	< 37 weeks	1.4	Yes	Musculoskeletal system	Amniotic band syndrome (constriction ring syndrome)	Minor	No
Kadutu	Urban	Female	< 37 weeks	2	Yes	Face	Orofacial clefts	Major	No
Kadutu	Urban	Female	< 37 weeks	1.5	Yes	Musculoskeletal system	Polydactyly	Minor	No
Kadutu	Urban	Female	>= 37 weeks	3.3	Yes	Polymalformation	Hydrocephalus and Spina bifida	Major	No
Kadutu	Urban	Female	>= 37 weeks	2.7	Yes	Polymalformation	Orofacial clefts and Club foot	Major	No
Kadutu	Urban	Male	>= 37 weeks	3.5	Yes	Central Nervous System	Spina Bifida	Major	No
Kadutu	Urban	Male	< 37 weeks	2.7	Yes	Genitourinary system	Ambiguous genitalia	Major	No
Kadutu	Urban	Male	>= 37 weeks	3.6	Yes	Polymalformation	Hydrocephalus and Spina bifida	Major	No
Kadutu	Urban	Male	>= 37 weeks	3.8	Yes	Musculoskeletal system	Polydactyly	Minor	No
Kadutu	Urban	Male	>= 37 weeks	3	Yes	Gastrointestinal system and abdominal wall	Anorectal malformation	Major	No
Kadutu	Urban	Male	>= 37 weeks	3.5	Yes	Polymalformation	Orofacial clefts and polydactyly	Major	No
Kadutu	Urban	Male	>= 37 weeks	2.4	Yes	Face	Orofacial clefts	Major	No
Kadutu	Urban	Female	>= 37 weeks	2.8	Yes	Central Nervous System	Spina Bifida	Major	No
Kadutu	Urban	Female	< 37 weeks	1.7	Yes	Musculoskeletal system	Polydactyly	Minor	No
Kadutu	Urban	Male	>= 37 weeks	3.2	Yes	Polymalformation	Hydrocephalus and Spina bifida	Major	No
Kadutu	Urban	Male	< 37 weeks	1.2	Yes	Polymalformation	Omphalocele and Spina bifida	Major	No
Kadutu	Urban	Female	>= 37 weeks	2.1	Yes	Polymalformation	Hydrocephalus and Spina bifida	Major	No
Kadutu	Urban	Female	>= 37 weeks	3.8	Yes	Musculoskeletal system	Polydactyly	Minor	No
Kadutu	Urban	Female	< 37 weeks	2.7	Yes	Musculoskeletal system	Club foot	Minor	No
Kadutu	Urban	Female	>= 37 weeks	3.5	Yes	Polymalformation	Hydrocephalus and Spina bifida	Major	No
Kadutu	Urban	Male	< 37 weeks	2.2	Yes	Polymalformation	Spina bifida and Club foot	Major	No
Kadutu	Urban	Male	< 37 weeks	1.9	Yes	Musculoskeletal system	Club foot	Minor	No
Kadutu	Urban	Male	< 37 weeks	2.6	Yes	Polymalformation	Orofacial clefts and polydactyly	Minor	No
Kadutu	Urban	Female	< 37 weeks	1.7	Yes	Gastrointestinal system and abdominal wall	Laparoschisis	Major	No
Kadutu	Urban	Male	>= 37 weeks	3.5	Yes	Musculoskeletal system	Polydactyly	Minor	No
Kadutu	Urban	Female	>= 37 weeks	1.5	Yes	Musculoskeletal system	Polydactyly	Minor	No
Kadutu	Urban	Male	>= 37 weeks	3.6	Yes	Musculoskeletal system	Club foot	Minor	No
Kadutu	Urban	Female	>= 37 weeks	3.8	Yes	Musculoskeletal system	Polydactyly	Minor	No
Kadutu	Urban	Female	< 37 weeks	3.6	Yes	Central Nervous System	Spina Bifida	Major	No
